# Supplementary material for: Crystal Structure of Inhibitor-Bound Bacterial Oligopeptidase B in the Closed State: Similarity and Difference between Protozoan and Bacterial Enzymes
Source: Int J Mol Sci. 2023 Jan 24;24(3):2286. doi: 10.3390/ijms24032286 (PMC9917282; doi:10.3390/ijms24032286)
Supplement: Supplementary file 1 [file ijms-24-02286-s001.zip]

Archive with 1 entries (1 files):
- Sup.FilesS1-S723.01.2022Edited.pdf
